# Supplementary material for: Functional Characterisation of the Circular RNA, circHTT(2-6), in Huntington’s Disease
Source: Cells. 2023 May 7;12(9):1337. doi: 10.3390/cells12091337 (PMC10177161; doi:10.3390/cells12091337)
Supplement: Supplementary file 1 [file cells-12-01337-s001.zip]

Archive with 2 entries (2 files):
- Cells GANTLEY Supp Files.pdf
- Supplementary Table S2.xlsx
